# Supplementary material for: Angle-Dependent Raman Scattering Studies on Anisotropic Properties of Crystalline Hexagonal 4H-SiC
Source: Materials (Basel). 2022 Dec 8;15(24):8751. doi: 10.3390/ma15248751 (PMC9781583; doi:10.3390/ma15248751)
Supplement: Supplementary file 1 [file materials-15-08751-s001.zip]

Archive with 1 entries (1 files):
- materials-2041072-supplementary.pdf
